# Supplementary material for: Immunohistological Examination of HEATR1 and SLC27A2 Expression in ccRCC Samples to Evaluate Their Potential as Prognostic Markers—A Preliminary Study
Source: Cancers (Basel). 2025 Jul 3;17(13):2234. doi: 10.3390/cancers17132234 (PMC12249168; doi:10.3390/cancers17132234)
Supplement: Supplementary file 1 [file cancers-17-02234-s001.zip]

Archive with 1 entries (1 files):
- cancers-3595241-supplementary.pdf
